# Supplementary material for: Tumor budding is an independent prognostic marker in early stage oral squamous cell carcinoma: With special reference to the mode of invasion and worst pattern of invasion
Source: PLoS One. 2018 Apr 19;13(4):e0195451. doi: 10.1371/journal.pone.0195451 (PMC5909609; doi:10.1371/journal.pone.0195451)
Supplement: S1 Table — (XLSX) [file pone.0195451.s001.xlsx]

## Sheet: Table 1
S1 Table. Patient and tumor characteristics: T1,2N0 oral squamous cell carcinoma
Characteristic	No. of Patients	Percentage
Sex
Men	53	58.2
Women	38	41.8
Age
<68 years	49	53.8
≥68 years	42	46.2
Tumor site
Tongue/Floor of mouth	66	72.5
Others	25	27.4
Clinical tumor classification
cT1	38	41.8
cT2	53	58.2
Surgical margin status
Negative (clear and close margins)	80	87.9
Positive (involved margins)	11	12
Depth of invasion
＜4mm	68	74.7
≧4mm	23	25.3
Lymphovascular invasion
Absence	76	83.5
Presence	15	16.4
Perineural invasion
Absence	86	94.5
Presence	5	5.4
Histologic grade
Well differentiated	45	49.5
Moderately differentiated	43	47.3
Poorly differentiated	3	3.2
Mode of invasion
Grade 1+2+3	78	85.8
Grade 4C	11	12.1
Grade 4D	2	2.1
Worst pattern of invasion (WPOI)
WPOI-1.2.3.4	76	83.5
WPOI-5	15	16.5
Tumor budding
Low intensity (<5 buds)	62	68.1
Intermediate intensity (≥5 buds-<10 buds)	16	17.6
High intensity (≥10 buds)	13	14.3
