# Supplementary material for: Tumor budding is an independent prognostic marker in early stage oral squamous cell carcinoma: With special reference to the mode of invasion and worst pattern of invasion
Source: PLoS One. 2018 Apr 19;13(4):e0195451. doi: 10.1371/journal.pone.0195451 (PMC5909609; doi:10.1371/journal.pone.0195451)
Supplement: S2 Table — (XLSX) [file pone.0195451.s002.xlsx]

## Sheet: Table 2
S2 Table. Associations between clinical and histopathologic variables and regional lymph node metastasis
Variables	No. of Patients	Regional lymph node metastasis		p-value
		No	Yes
Sex				0.61
Men	53	42	11
Women	38	28	10
Age				0.04
<68 years	49	42	7
≥68 years	42	28	14
Tumor site				0.78
Tongue/Floor of mouth	66	50	16
Others	25	20	5
Clinical tumor classification				1
cT1	38	29	9
cT2	53	41	12
Surgical margin status				0.71
Negative (clear and close margins)	80	62	18
Positive (involved margins)	11	8	3
Depth of invasion				0.77
＜4mm	68	53	15
≧4mm	23	17	6
Lymphovascular invasion				0.1
Absence	76	61	15
Presence	15	9	6
Perineural invasion				0.32
Absence	86	67	19
Presence	5	3	2
Histologic grade				0.13
Well differentiated	45	37	8
Moderately differentiated	43	32	11
Poorly differentiated	3	1	2
Mode of invasion				<0.01
Grade 1+2+3	78	67	14
Grade 4C	11	6	5
Grade 4D	2	0	2
Worst pattern of invasion (WPOI)				0.1
WPOI-1.2.3.4	76	61	15
WPOI-5	15	9	6
Tumor budding				<0.01
Low intensity (<5 buds)	62	55	7
Intermediate intensity (≥5 buds-<10 buds)	16	10	6
High intensity (≥10 buds)	13	5	8
