# Supplementary material for: Tumor budding is an independent prognostic marker in early stage oral squamous cell carcinoma: With special reference to the mode of invasion and worst pattern of invasion
Source: PLoS One. 2018 Apr 19;13(4):e0195451. doi: 10.1371/journal.pone.0195451 (PMC5909609; doi:10.1371/journal.pone.0195451)
Supplement: S3 Table — (XLSX) [file pone.0195451.s003.xlsx]

## Sheet: Table  3
S3 Table. Logistic regression analysis to assess associations between tumor invasive patterns and regional lymph node metastasis in cT1,2N0M0 oral squamous cell carcinoma
Variable	HR	95% CI	p-value
Age (<68 years vs. ≥68 years)	2.23	0.72-6.93	0.16
Mode of invasion (grade 1+2+3 vs. grade 4C vs grade 4D)	1.74	0.44-6.80	0.42
Tumor budding (<5 buds vs. ≥5 buds-<10 buds vs. ≥10 buds)	2.89	1.32-6.29	<0.01
Abbreviations: HR, hazard ratio; CI, confidence interval.
