# Supplementary material for: Tumor budding is an independent prognostic marker in early stage oral squamous cell carcinoma: With special reference to the mode of invasion and worst pattern of invasion
Source: PLoS One. 2018 Apr 19;13(4):e0195451. doi: 10.1371/journal.pone.0195451 (PMC5909609; doi:10.1371/journal.pone.0195451)
Supplement: S4 Table — (XLSX) [file pone.0195451.s004.xlsx]

## Sheet: Table 4
S4 Table. Univariate analyses by patient and tumor characteristics for 5-year disease-free survival
Variables	No. of Patients	Five-year disease free survival
		No. of events	Survival (%)	Log-rank test
Total	91		54.2	-
Sex
Men	53	19	64	0.22
Women	38	18	52
Age
<68 years	49	49	69.3	0.02
≥68 years	42	42	47.1
Tumor site
Tongue/Floor of mouth	66	25	62	0.36
Others	25	12	50.2
Clinical tumor classification
cT1	38	12	67.8	0.15
cT2	53	25	52.8
Surgical margin status
Negative (clear and close margins)	80	29	63.6	0.05
Positive (involved margins)	11	8	21.2
Depth of invasion
＜4mm	68	29	56.7	0.53
≧4mm	23	8	65.2
Lymphovascular invasion
Absence	76	27	64	<0.01
Presence	15	10	33.3
Perineural invasion
Absence	86	33	61.2	0.01
Presence	5	4	20
Histologic grade
Well differentiated	45	17	61.1	0.24
Moderately differentiated	43	18	58.1
Poorly differentiated	3	2	33.3
Mode of invasion
Grade 1+2+3	78	28	63.6	<0.01
Grade 4C	11	7	36.4
Grade 4D	2	2	0
Worst pattern of invasion (WPOI)
WPOI-1.2.3.4	76	28	62.9	0.04
WPOI-5	15	9	38.9
Tumor budding
Low intensity (<5 buds)	62	18	70.3	<0.01
Intermediate intensity (≥5 buds-<10 buds)	16	9	43.8
High intensity (≥10 buds)	13	10	23.1
