# Supplementary material for: Tumor budding is an independent prognostic marker in early stage oral squamous cell carcinoma: With special reference to the mode of invasion and worst pattern of invasion
Source: PLoS One. 2018 Apr 19;13(4):e0195451. doi: 10.1371/journal.pone.0195451 (PMC5909609; doi:10.1371/journal.pone.0195451)
Supplement: S5 Table — (XLSX) [file pone.0195451.s005.xlsx]

## Sheet: Table 5
S5 Table. Stepwise Proportional Hazards Regression
Variables	Hazard ratio	p-value	95% CI
Before stepwise selection
Tumor budding	1.95	0.01	1.12-3.40
WPOI	1.47	0.36	0.63-3.40
Mode of invasion	0.99	0.98	0.47-2.08
Perineural invasion	1.32	0.64	0.40-4.32
Lymphovascular invasion	1.16	0.74	0.48-2.78
Age	1.81	0.08	0.91-3.59
After stepwise selection
Tumor budding	2.18	<0.01	1.49-3.20
Age	1.84	0.07	0.94-3.61
