# Supplementary material for: Tumor budding is an independent prognostic marker in early stage oral squamous cell carcinoma: With special reference to the mode of invasion and worst pattern of invasion
Source: PLoS One. 2018 Apr 19;13(4):e0195451. doi: 10.1371/journal.pone.0195451 (PMC5909609; doi:10.1371/journal.pone.0195451)
Supplement: S6 Table — (XLSX) [file pone.0195451.s006.xlsx]

## Sheet: Table 6
S6 Table. Interrelationships among mode of invasion, worst pattern of invasion, and tumor budding
		Mode of invasion					p-value	Worst pattern of invasion (WPOI)					p-value
		Grade 1 (11.0%)	Grade 2 (32.9%)	Grade 3 (41.8%)	Grade 4C (12.1%)	Grade 4D (2.2%)		WPOI-1 (4.4%)	WPOI-2 (6.6%)	WPOI-3 (22.0%)	WPOI-4 (50.5%)	WPOI-5 (16.5%)
Worst pattern of invasion (WPOI)	WPOI-1	2	2	0	0	0	p<0.01
	WPOI-2	4	2	0	0	0
	WPOI-3	3	7	9	1	0
	WPOI-4	1	18	20	7	0
	WPOI-5	0	1	9	3	2
Tumor budding	<5 buds (68.1%)	10	29	20	3	0	p<0.01	4	6	16	30	6	p=0.14
	≥5 buds-<10 buds (17.6%)	0	1	13	2	0		0	0	3	8	5
	≥10 buds (14.3%)	0	0	5	6	2		0	0	1	8	4
